# Supplementary material for: TRIM47 inhibits murine norovirus replication in a strain-dependent manner
Source: J Virol. 2025 Nov 18;99(12):e01331-25. doi: 10.1128/jvi.01331-25 (PMC12692738; doi:10.1128/jvi.01331-25)
Supplement: Table S1 — Mutational analysis of MNV passaged on Trim47-expressing cells. [file jvi.01331-25-s0001.xlsx]

## Sheet: Expt 1
Supplemental Table 1: Mutational Analysis of MNV passaged on Trim47 expressing cells
Reference Genome	Position	Reference	Alternative	Location	Reference Codon	Reference Protein	Mutant Codon	Mutant Protein	Mutation Type	Total Depth	Allelic Frequency
CR6	59	C	CAAA	ORF1 NS1/2 AA# 18	NA	NA	NA	NA	INDEL	845	0.103118
CR6	59	C	CAAAA	ORF1 NS1/2 AA# 18	NA	NA	NA	NA	INDEL	845	0.028777
CR6	65	T	TAAAA	ORF1 NS1/2 AA# 20	NA	NA	NA	NA	INDEL	902	0.022573
CR6	65	T	TAAA	ORF1 NS1/2 AA# 20	NA	NA	NA	NA	INDEL	902	0.071106
CR6	141	A	G	ORF1 NS1/2 AA# 46	AAT	Asn	GAT	Asp	missense	2230	0.02369
CR6	277	A	G	ORF1 NS1/2 AA# 91	AAG	Lys	AGG	Arg	missense	6547	0.314658
CR6	280	G	A	ORF1 NS1/2 AA# 92	AGG	Arg	AAG	Lys	missense	7091	0.406632
CR6	345	C	T	ORF1 NS1/2 AA# 114	CGG	Arg	TGG	Trp	missense	8246	0.211861
CR6	360	A	G	ORF1 NS1/2 AA# 119	AAA	Lys	GAA	Glu	missense	8472	0.047728
CR6	915	T	C	ORF1 NS1/2 AA# 304	TTC	Phe	CTC	Leu	missense	9730	0.009866
CR6	1051	A	G	ORF1 NS3 AA# 8	GAT	Asp	GGT	Gly	missense	6659	0.020265
CR6	1087	C	T	ORF1 NS3 AA# 20	GCA	Ala	GTA	Val	missense	7946	0.014879
CR6	1095	C	A	ORF1 NS3 AA# 23	CTG	Leu	ATG	Met	missense	7748	0.011494
CR6	1180	A	G	ORF1 NS3 AA# 51	GAG	Glu	GGG	Gly	missense	8661	0.016279
CR6	1180	A	T	ORF1 NS3 AA# 51	GAG	Glu	GTG	Val	missense	8661	0.023051
CR6	1673	T	C	ORF1 NS3 AA# 215	TTT	Phe	TTC	Phe	synonymous	10933	0.067242
CR6	2660	T	C	ORF1 NS5 AA# 15	GTT	Val	GTC	Val	synonymous	5000	0.02656
CR6	3473	G	A	ORF1 NS6 AA# 162	AGG	Arg	AGA	Arg	synonymous	5637	0.035215
CR6	4462	C	G	ORF1 NS7 AA# 309	ACA	Thr	AGA	Arg	missense	3996	0.011788
CR6	4611	A	G	ORF1 NS7 AA# 359	ACC	Thr	GCC	Ala	missense	4483	0.106911
CR6	4644	C	G	ORF1 NS7 AA# 370	CTT	Leu	GTT	Val	missense	4264	0.01944
CR6	4646	T	A	ORF1 NS7 AA# 370	CTT	Leu	CTA	Leu	synonymous	4379	0.023066
CR6	4814	T	C	ORF1 NS7 AA# 426	CAT	His	CAC	His	synonymous	6951	0.007452
CR6	4928	G	T	ORF1 NS7 AA# 464	CGG	Arg	CGT	Arg	synonymous	6414	0.016359
CR6	4949	T	A	ORF1 NS7 AA# 471	CAT	His	CAA	Gln	missense	6755	0.017827
CR6	4967	G	A	ORF1 NS7 AA# 477	GTG	Val	GTA	Val	synonymous	6554	0.016225
CR6	5046	G	T	ORF1 NS7 AA# 504	GTC	Val	TTC	Phe	missense	6841	0.028496
CR6	5047	T	C	ORF1 NS7 AA# 504	GTC	Val	GCC	Ala	missense	6931	0.02988
CR6	5049	T	A	ORF1 NS7 AA# 505	TTT	Phe	ATT	Ile	missense	6848	0.032528
CR6	5091	C	T	ORF2 VP1 AA# 12; ORF4 VF1 AA# 8	AAC; ACG	Asn; Thr	AAT; ATG	Asn; Met	synonymous; missense	6774	0.011666
CR6	5112	A	G	ORF2 VP1 AA# 19; ORF4 VF1 AA# 15	CAA; AAG	Gln; Lys	CAG; AGG	Gln; Arg	synonymous; missense	6571	0.012093
CR6	5199	C	T	ORF2 VP1 AA# 48; ORF4 VF1 AA# 44	ATC; TCA	Ile; Ser	ATT; TTA	Ile; Leu	synonymous; missense	3943	0.010795
CR6	5319	C	T	ORF2 VP1 AA# 88; ORF4 VF1 AA# 84	CTC; TCA	Leu; Ser	CTT; TTA	Leu; Leu	synonymous; missense	2997	0.01512
CR6	5544	C	T	ORF2 VP1 AA# 163; ORF4 VF1 AA# 159	GAC; ACG	Asp; Thr	GAT; ATG	Asp; Met	synonymous; missense	3951	0.010516
CR6	5556	T	C	ORF2 VP1 AA# 167; ORF4 VF1 AA# 163	GTT; TTC	Val; Phe	GTC; TCC	Val; Ser	synonymous; missense	3907	0.011864
CR6	5580	G	A	ORF2 VP1 AA# 175; ORF4 VF1 AA# 171	CAG; AGG	Gln; Arg	CAA; AAG	Gln; Lys	synonymous; missense	3582	0.013436
CR6	5601	C	T	ORF2 VP1 AA# 182; ORF4 VF1 AA# 178	GTC; TCT	Val; Ser	GTT; TTT	Val; Phe	synonymous; missense	3256	0.021773
CR6	5685	A	G	ORF2 VP1 AA# 210; ORF4 VF1 AA# 206	GCA; CAC	Ala; His	GCG; CGC	Ala; Arg	synonymous; missense	1593	0.024984
CR6	5686	C	G	ORF2 VP1 AA# 211; ORF4 VF1 AA# 206	CCT; CAC	Pro; His	GCT; CAG	Ala; Gln	missense; missense	1553	0.025
CR6	5697	C	T	ORF2 VP1 AA# 214; ORF4 VF1 AA# 210	AAC; ACT	Asn; Thr	AAT; ATT	Asn; Ile	synonymous; missense	1176	0.025984
CR6	5856	T	G	ORF2 VP1 AA# 267	GGT	Gly	GGG	Gly	synonymous	1532	0.077514
CR6	5860	G	GA	ORF2 VP1 AA# 269	NA	NA	NA	NA	INDEL	1670	0.034943
CR6	5875	A	T	ORF2 VP1 AA# 274	ACT	Thr	TCT	Ser	missense	2144	0.037792
CR6	6025	G	GC	ORF2 VP1 AA# 324	NA	NA	NA	NA	INDEL	5131	0.021396
CR6	6087	C	T	ORF2 VP1 AA# 344	ACC	Thr	ACT	Thr	synonymous	3871	0.038532
CR6	6496	T	C	ORF2 VP1 AA# 481	TTG	Leu	CTG	Leu	synonymous	2354	0.010549
CR6	7371	T	C	Non-coding	NA	NA	NA	NA	NA	168	0.348837

## Sheet: Expt 2
Reference Genome	Position	Reference	Alternative	Location	Reference Codon	Reference Protein	Mutant Codon	Mutant Protein	Mutation Type	Total Depth	Allelic Frequency
Modified_CR6	59	C	CAAA	ORF1 NS1/2 AA# 18	NA	NA	NA	NA	INDEL	305	0.033113
Modified_CR6	277	A	G	ORF1 NS1/2 AA# 91	AAG	Lys	AGG	Arg	missense	1925	0.174214
Modified_CR6	280	G	A	ORF1 NS1/2 AA# 92	AGG	Arg	AAG	Lys	missense	2090	0.061255
Modified_CR6	360	A	G	ORF1 NS1/2 AA# 119	AAA	Lys	GAA	Glu	missense	2454	0.721923
Modified_CR6	820	C	T	ORF1 NS1/2 AA# 272	GCT	Ala	GTT	Val	missense	3618	0.02011
Modified_CR6	972	A	AC	ORF1 NS1/2 AA# 323	NA	NA	NA	NA	INDEL	1774	0.008567
Modified_CR6	1198	T	C	ORF1 NS3 AA# 57	ATG	Met	ACG	Thr	missense	2276	0.645219
Modified_CR6	2584	A	G	ORF1 NS4 AA# 155	GAG	Glu	GGG	Gly	missense	1528	0.012591
Modified_CR6	3532	T	G	ORF1 NS6 AA# 182	TTT	Phe	TGT	Cys	missense	1312	0.017598
Modified_CR6	4644	C	G	ORF1 NS7 AA# 370	CTT	Leu	GTT	Val	missense	973	0.044745
Modified_CR6	4646	T	A	ORF1 NS7 AA# 370	CTT	Leu	CTA	Leu	synonymous	1011	0.045696
Modified_CR6	4805	A	G	ORF1 NS7 AA# 423	GGA	Gly	GGG	Gly	synonymous	1946	0.017662
Modified_CR6	4949	T	A	ORF1 NS7 AA# 471	CAT	His	CAA	Gln	missense	1750	0.012209
Modified_CR6	4967	G	A	ORF1 NS7 AA# 477	GTG	Val	GTA	Val	synonymous	1699	0.012055
Modified_CR6	5049	T	A	ORF1 NS7 AA# 505	TTT	Phe	ATT	Ile	missense	1744	0.022887
Modified_CR6	5199	C	T	ORF2 VP1 AA# 48; ORF4 VF1 AA# 44	ATC; TCA	Ile; Ser	ATT; TTA	Ile; Leu	synonymous; missense	1093	0.018325
Modified_CR6	5860	G	GA	ORF2 VP1 AA# 269	NA	NA	NA	NA	INDEL	398	0.032086
Modified_CR6	6025	G	GC	ORF2 VP1 AA# 324	NA	NA	NA	NA	INDEL	1382	0.03141
Modified_CR6	6581	T	TC	ORF2 VP1 AA# 509	NA	NA	NA	NA	INDEL	643	0.00641
Modified_CR6	6669	A	G	ORF2 VP1 AA# 538	ACA	Thr	ACG	Thr	synonymous	721	0.026239
